# Supplementary material for: Increase in repulsive guidance molecule-a (RGMa) in lacunar and cortical stroke patients is related to the severity of the insult
Source: Sci Rep. 2022 Dec 1;12:20788. doi: 10.1038/s41598-022-24481-2 (PMC9715939; doi:10.1038/s41598-022-24481-2)
Supplement: Supplementary file 1 — Supplementary Table 1. [file 41598_2022_24481_MOESM1_ESM.xlsx]

## Sheet: Sheet1
Control	Lacunar Stroke Day-1	Lacunar Stroke Day-5	Cortical Stroke Day-1	Cortical Stroke Day-5	Stroke Day-1 NIHSS<8	Stroke Day-5 NIHSS<8	Stroke Day-1 NIHSS≥8	Stroke Day-5 NIHSS≥8	Stroke + SVD Day-1	Stroke + SVD Day-5	Stroke NO SVD Day-1	Stroke NO SVD Day-5
0.723911	1.87966	2.41215	4.02659	3.40531	1.33677	1.81667	1.87966	2.41215	1.33677	1.81667	1.87966	2.41215
0.467499	1.10125	2.35075	7.67299	9.76219	1.42115	0.822226	1.10125	2.35075	1.42115	0.822226	1.10125	2.35075
0.407072	1.33677	1.81667	5.31766	3.08075	3.0049	4.48133	2.45785	5.02815	3.0049	4.48133	3.10436	2.00893
0.422398	1.42115	0.822226	1.70783	1.56279	3.10436	2.00893	3.35748	6.31951	1.79889	3.88712	2.45785	5.02815
2.04891	3.0049	4.48133	0.923339	1.41255	1.79889	3.88712	0.99388	5.13291	5.1209	6.85399	3.35748	6.31951
0.309005	3.10436	2.00893	1.80859	1.5224	5.1209	6.85399	2.63878	2.42154	3.66408	1.80879	2.63878	2.42154
0.56778	1.79889	3.88712	1.67066	1.4135	3.66408	1.80879	3.21681	6.64807	0.99388	5.13291	3.21681	6.64807
2.06851	2.45785	5.02815	3.15965	9.35643	0.906899	1.48507	0.514929	6.96759	0.906899	1.48507	0.514929	6.96759
0.293418	5.1209	6.85399	2.60399	7.75101	0.511075	2.51667	1.69945	1.1124	1.69945	1.1124	0.511075	2.51667
0.599183	3.35748	6.31951	2.75488	7.74881	1.48856	4.97746	0.833373	1.66161	0.833373	1.66161	4.96944	9.32708
0.44781	3.66408	1.80879	1.53612	5.47762	2.0658	7.49853	5.41188	5.17325	5.41188	5.17325	1.06931	0.726873
0.339342	0.99388	5.13291	1.37522	1.67657	5.55441	7.35124	3.67149	5.65934	3.67149	5.65934	1.52225	7.45446
1.628	2.63878	2.42154	6.133	8.34733	0.605484	0.617937	0.544667	1.05186	0.544667	1.05186	1.67052	1.07496
1.73632	0.906899	1.48507	1.03964	1.33452	0.552581	0.695543	1.68328	7.84064	1.48856	4.97746	0.441963	1.06271
1.74912	3.21681	6.64807	0.453928	2.43389	2.17767	1.58061	2.56432	7.27801	1.68328	7.84064	2.26398	3.40531
1.95327	0.514929	6.96759	1.03625	0.908814	0.28735	1.83102	3.99846	7.4243	2.0658	7.49853	4.02659	1.5224
1.0577	1.69945	1.1124	0.41946	0.480622	1.70872	1.00413	3.34144	0.726873	2.56432	7.27801	1.80859	9.35643
1.40677	0.833373	1.66161	0.789566	0.552654	0.747401	1.23861	0.772381	7.5977	5.55441	7.35124	3.15965	0.552654
1.5002	0.511075	2.51667	3.42016	10.7323	1.22384	1.18012	1.80859	1.5224	0.605484	0.617937	0.789566	10.7323
1.49593	5.41188	5.17325	8.4955	9.78954	0.774944	2.15186	3.15965	9.35643	0.552581	0.695543	3.42016	1.17069
0.797275	3.67149	5.65934	2.76077	11.4014	1.13623	10.0645	1.37522	1.67657	2.17767	1.58061	0.790243
1.60096	0.544667	1.05186	6.34812	8.03226	0.734284	0.582888	6.133	8.34733	3.99846	7.4243
0.526316	1.48856	4.97746	1.11452	0.394415	0.362691	10.1188	0.453928	2.43389	0.28735	1.83102
0.789474	1.68328	7.84064	0.790243	1.17069	0.591653	4.87069	1.03625	0.908814	1.70872	1.00413
0.526316	2.0658	7.49853	0.437114	0.565197	0.354056	1.44828	0.41946	10.7323	0.747401	1.23861
0.526316	2.56432	7.27801	0.355986	1.35791	0.422695	2.58257	0.789566	9.78954	1.22384	1.18012
0.526316	5.55441	7.35124			4.66797	5.78033	3.42016	11.4014	0.774944	2.15186
0.263158	0.605484	0.617937			4.96944	9.32708	8.4955	8.03226	1.13623	10.0645
0.263158	0.552581	0.695543			2.56285	6.71094	2.76077		0.734284	0.582888
0.526316	2.17767	1.58061			1.06931	0.70367	6.34812		0.362691	10.1188
0.263158	3.99846	7.4243			0.970902	7.70615			0.591653	4.87069
3.33688	0.28735	1.83102			1.69083	0.39419			0.354056	1.44828
0.676293	1.70872	1.00413			7.22931	7.45446			0.422695	2.58257
3.08138	0.747401	1.23861			1.14976	1.07496			4.66797	5.78033
0.317856	1.22384	1.18012			1.52225	1.07391			2.56285	6.71094
	0.774944	2.15186			1.67052	1.06271			0.970902	0.70367
	1.13623	10.0645			0.270622	0.816629			1.69083	7.70615
	0.734284	0.582888			0.441963	0.946802			7.22931	7.5977
	0.362691	10.1188			1.40547	3.40531			1.14976	0.39419
	0.591653	4.87069			1.00896	9.76219			0.270622	1.07391
	0.354056	1.44828			2.26398	3.08075			1.40547	0.816629
	0.422695	2.58257			4.3543	1.56279			1.00896	0.946802
	4.66797	5.78033			2.16738	1.41255			4.3543	9.76219
	4.96944	9.32708			2.20686	1.4135			3.34144	3.08075
	2.56285	6.71094			0.438755	7.75101			2.16738	1.56279
	1.06931	0.726873			1.1224	7.74881			2.20686	1.41255
	0.970902	0.70367			4.02659	5.47762			0.438755	1.4135
	1.69083	7.70615			7.67299	1.33452			1.1224	7.75101
	7.22931	7.5977			5.31766	0.480622			0.772381	7.74881
	1.14976	0.39419			1.70783	0.552654			7.67299	5.47762
	1.52225	7.45446			0.923339	0.394415			5.31766	1.67657
	1.67052	1.07496			1.67066	1.17069			1.70783	8.34733
	0.270622	1.07391			2.60399	0.565197			0.923339	1.33452
	0.441963	1.06271			2.75488	1.35791			1.67066	2.43389
	1.40547	0.816629			1.53612				2.60399	0.908814
	1.00896	0.946802			1.03964				2.75488	0.480622
	2.26398				1.11452				1.53612	9.78954
	4.3543				0.790243				1.37522	11.4014
	3.34144				0.437114				6.133	8.03226
	2.16738				0.355986				1.03964	0.394415
	2.20686								0.453928	0.565197
	0.438755								1.03625	1.35791
	1.1224								0.41946
	0.772381								8.4955
									2.76077
									6.34812
									1.11452
									0.437114
									0.355986
Table-1. RT-PCR fold change_data for different groups for controls vs lacunar stroke at day 1 and day 5, cortical stroke at day 1 and day 5, stroke at day 1 and day 5 with NIHSS<8, stroke at day 1 and day 5 with NIHSS≥8, stroke+SVD at day 1 and day 5, and stroke NO SVD at day 1 and day 5.
